# Supplementary material for: Modeling of SARS-CoV-2 Treatment Effects for Informed Drug Repurposing
Source: Front Pharmacol. 2021 Mar 10;12:625678. doi: 10.3389/fphar.2021.625678 (PMC7988345; doi:10.3389/fphar.2021.625678)
Supplement: Supplementary file 2 [file datasheet2.xlsx]

## Sheet: Sheet1
id	illness_day	Ct	treatment
1	3	24.2	lopinavir-ritonavir
1	5	38	lopinavir-ritonavir
1	6	38	lopinavir-ritonavir
1	7	34.7	lopinavir-ritonavir
1	8	38	lopinavir-ritonavir
1	9	38	lopinavir-ritonavir
1	10	38	lopinavir-ritonavir
1	11	38	lopinavir-ritonavir
1	12	33.5	lopinavir-ritonavir
1	13	38	lopinavir-ritonavir
1	14	38	lopinavir-ritonavir
1	15	34.1	lopinavir-ritonavir
1	16	38	lopinavir-ritonavir
1	17	38	lopinavir-ritonavir
1	19	38	lopinavir-ritonavir
1	20	38	lopinavir-ritonavir
1	21	38	lopinavir-ritonavir
2	3	30.4	untreated
2	9	35.3	untreated
2	11	32.8	untreated
2	13	38	untreated
2	14	38	untreated
2	15	34	untreated
2	16	38	untreated
2	17	38	untreated
3	11	25.8	untreated
3	12	20.8	untreated
3	13	29.7	untreated
3	14	29.8	untreated
3	15	32.3	untreated
3	16	34	untreated
3	17	35.6	untreated
3	18	33.8	untreated
3	19	32.6	untreated
3	20	34.6	untreated
3	21	34.7	untreated
3	22	38	untreated
3	23	33.5	untreated
4	4	31.9	untreated
4	8	32	untreated
4	11	31	untreated
4	13	30.8	untreated
4	15	38	untreated
4	16	38	untreated
4	17	38	untreated
5	3	24.5	lopinavir-ritonavir
5	4	20	lopinavir-ritonavir
5	9	30.8	lopinavir-ritonavir
5	11	38	lopinavir-ritonavir
5	12	32.8	lopinavir-ritonavir
5	14	31.8	lopinavir-ritonavir
5	15	31	lopinavir-ritonavir
5	16	36	lopinavir-ritonavir
5	17	38	lopinavir-ritonavir
5	18	31.9	lopinavir-ritonavir
5	19	29.9	lopinavir-ritonavir
5	20	29.9	lopinavir-ritonavir
5	21	38	lopinavir-ritonavir
5	22	28.9	lopinavir-ritonavir
6	3	20.6	untreated
6	4	23.6	untreated
6	6	27.8	untreated
6	8	30.5	untreated
6	9	32.6	untreated
6	11	31	untreated
6	12	37.4	untreated
6	13	31.5	untreated
6	14	38	untreated
6	15	38	untreated
6	16	34.3	untreated
6	17	29.4	untreated
6	18	38	untreated
6	19	31.4	untreated
7	1	38	untreated
7	3	38	untreated
7	4	35	untreated
7	8	32.2	untreated
7	9	38	untreated
7	10	38	untreated
7	11	38	untreated
8	3	34	untreated
8	4	32.3	untreated
8	6	29.9	untreated
8	7	28.6	untreated
8	8	34	untreated
8	9	33.5	untreated
8	10	31.2	untreated
8	11	33.5	untreated
8	12	33.1	untreated
8	13	31.9	untreated
8	14	33.2	untreated
8	15	30.3	untreated
8	16	32.3	untreated
8	17	30.3	untreated
8	18	31.6	untreated
8	19	38	untreated
8	20	34.7	untreated
8	21	34.8	untreated
8	22	38	untreated
8	23	38	untreated
9	4	38	untreated
9	6	30.6	untreated
9	7	32.2	untreated
9	8	34.2	untreated
9	9	30.9	untreated
9	11	38	untreated
9	12	33	untreated
9	13	33.2	untreated
9	15	32.6	untreated
9	16	27.9	untreated
9	17	38	untreated
9	18	31.6	untreated
9	19	31.4	untreated
9	20	33.5	untreated
9	21	38	untreated
9	22	34.5	untreated
9	23	36.4	untreated
9	24	34	untreated
9	25	38	untreated
9	26	33.6	untreated
9	27	26	untreated
9	28	38	untreated
9	29	38	untreated
9	30	38	untreated
10	8	28.1	lopinavir-ritonavir
10	9	32.7	lopinavir-ritonavir
10	12	30	lopinavir-ritonavir
10	13	31.5	lopinavir-ritonavir
10	14	34.1	lopinavir-ritonavir
10	16	38	lopinavir-ritonavir
10	18	38	lopinavir-ritonavir
11	2	24.8	untreated
11	3	28.7	untreated
11	5	35.2	untreated
11	6	33.6	untreated
11	7	33.8	untreated
11	8	32.1	untreated
11	10	38	untreated
11	11	38	untreated
11	12	38	untreated
12	4	29.6	untreated
12	5	31.9	untreated
12	6	30.4	untreated
12	7	32.4	untreated
12	8	33.2	untreated
12	9	32.1	untreated
12	10	34	untreated
12	11	34.1	untreated
12	12	38	untreated
12	13	33.4	untreated
12	14	38	untreated
12	15	38	untreated
12	16	38	untreated
12	17	38	untreated
13	1	38	lopinavir-ritonavir
13	2	32.8	lopinavir-ritonavir
13	5	38	lopinavir-ritonavir
13	6	38	lopinavir-ritonavir
13	7	38	lopinavir-ritonavir
13	11	38	lopinavir-ritonavir
14	2	28.2	untreated
14	3	22.8	untreated
14	4	28.1	untreated
14	5	22.8	untreated
14	6	23.9	untreated
14	7	25	untreated
14	9	27.8	untreated
14	10	32.1	untreated
14	11	31.9	untreated
14	12	38	untreated
14	13	31.4	untreated
14	14	31.3	untreated
14	15	38	untreated
14	16	38	untreated
14	17	38	untreated
14	19	38	untreated
15	1	35	lopinavir-ritonavir
15	2	28.2	lopinavir-ritonavir
15	3	34.2	lopinavir-ritonavir
15	4	32.6	lopinavir-ritonavir
15	6	32.5	lopinavir-ritonavir
15	8	31.2	lopinavir-ritonavir
15	9	29.9	lopinavir-ritonavir
15	10	31.1	lopinavir-ritonavir
15	11	29	lopinavir-ritonavir
15	12	38	lopinavir-ritonavir
15	13	38	lopinavir-ritonavir
15	15	34.7	lopinavir-ritonavir
15	16	38	lopinavir-ritonavir
16	7	36.1	untreated
16	9	30.2	untreated
16	10	24.6	untreated
16	11	31.5	untreated
16	12	32.2	untreated
16	13	34.2	untreated
16	14	34.6	untreated
17	1	33.2	untreated
17	2	31.3	untreated
17	3	32.6	untreated
17	4	30.9	untreated
17	5	33.8	untreated
17	6	30.5	untreated
17	8	31	untreated
17	9	29.9	untreated
17	10	38	untreated
17	11	38	untreated
18	2	28.2	untreated
18	3	24.9	untreated
18	4	25.7	untreated
18	5	22.7	untreated
18	6	28.6	untreated
18	8	30.1	untreated
18	9	32.9	untreated
18	10	31.1	untreated
18	11	31.6	untreated
18	12	38	untreated
18	13	30.7	untreated
18	14	30.9	untreated
18	15	32.3	untreated
18	16	34.1	untreated
18	17	37.2	untreated
18	19	34.5	untreated
18	21	35.4	untreated
18	22	38	untreated
18	23	34.8	untreated
18	24	38	untreated
18	25	33	untreated
18	26	38	untreated
